# Supplementary material for: R2R3-MYB Transcription Factor PlMYB108 Confers Drought Tolerance in Herbaceous Peony (Paeonia lactiflora Pall.)
Source: Int J Mol Sci. 2021 Nov 2;22(21):11884. doi: 10.3390/ijms222111884 (PMC8584830; doi:10.3390/ijms222111884)
Supplement: Supplementary file 1 [file ijms-22-11884-s001.zip]

Archive with 1 entries (1 files):
- ijms-1388232-supplementary.pdf
